# Supplementary material for: High Performance 0D ZnO Quantum Dot/2D (PEA)2PbI4 Nanosheet Hybrid Photodetectors Fabricated via a Facile Antisolvent Method
Source: Nanomaterials (Basel). 2022 Nov 27;12(23):4217. doi: 10.3390/nano12234217 (PMC9738548; doi:10.3390/nano12234217)
Supplement: Supplementary file 1 [file nanomaterials-12-04217-s001.zip]

Archive with 1 entries (1 files):
- nanomaterials-2048899-supplementary.pdf
